# Supplementary material for: Transformation Kinetics of LiBH4–MgH2 for Hydrogen Storage
Source: Molecules. 2022 Oct 18;27(20):7005. doi: 10.3390/molecules27207005 (PMC9606854; doi:10.3390/molecules27207005)
Supplement: Supplementary file 1 [file molecules-27-07005-s001.zip]

Archive with 1 entries (1 files):
- molecules-1951851-supplementary.pdf
